# Supplementary material for: Optimization of Cervical Cancer Screening: A Stacking-Integrated Machine Learning Algorithm Based on Demographic, Behavioral, and Clinical Factors
Source: Front Oncol. 2022 Feb 15;12:821453. doi: 10.3389/fonc.2022.821453 (PMC8886038; doi:10.3389/fonc.2022.821453)
Supplement: Supplementary file 6 [file Table_1.xlsx]

## Sheet: Sheet1
	Table S1. Predictive factor coding assignment table
	Code	Variable	Code	Variable
	x1	Age	x11	IUD(years)
	x2	Number of sexual partners	x12	STDs
	x3	First sexual intercourse(age)	x13	Number of STDs
	x4	Num of pregnancies	x14	STDs:condylomatosis
	x5	Smokes	x15	STDs:vaginal condylomatosis
	x6	Smokes(years)	x16	STDs:vulvo-perineal condylomatosis
	x7	Smokes(packs/year)	x17	STDs:syphilis
	x8	Hormonal Contraceptives	x18	STDs:HIV
	x9	Hormonal Contraceptives(years)	Y	Biopsy
	x10	IUD	-	-
	Abbreviations: IUD, intrauterine device; STD, sexually transmitted disease.
