# Supplementary material for: Optimization of Cervical Cancer Screening: A Stacking-Integrated Machine Learning Algorithm Based on Demographic, Behavioral, and Clinical Factors
Source: Front Oncol. 2022 Feb 15;12:821453. doi: 10.3389/fonc.2022.821453 (PMC8886038; doi:10.3389/fonc.2022.821453)
Supplement: Supplementary file 7 [file Table_2.xlsx]

## Sheet: Sheet1
	Table S2. Calculation of weight by Entropy method
	Summary of Entropy weight method
	Project	Information entropy value €	Information utility value (d)	Weight (w)
	Accuracy	0.9974	0.0026	0.0617
	Precision	0.9897	0.0103	0.2406
	Sensitivity	0.9834	0.0166	0.3883
	Specificity	0.9962	0.0038	0.088
	F1 Score	0.9962	0.0038	0.0879
	F2 Score	0.9963	0.0037	0.0876
	AUC	0.998	0.002	0.0458
	Abbreviations: AUC, area under the curve.
