# Supplementary material for: Optimization of Cervical Cancer Screening: A Stacking-Integrated Machine Learning Algorithm Based on Demographic, Behavioral, and Clinical Factors
Source: Front Oncol. 2022 Feb 15;12:821453. doi: 10.3389/fonc.2022.821453 (PMC8886038; doi:10.3389/fonc.2022.821453)
Supplement: Supplementary file 8 [file Table_3.xlsx]

## Sheet: Sheet1
		Table S3. Tuned parameters for ML models for at-risk of cervical cancer prediction
		Model	Model Abbreviations	Tuned Parameters(seed=12345)
		Random forest	RF	n.trees=300
				interaction.depth=10
				criterion="entropy"
				mtry=11
		Stochastic Gradient Boosting	SGB	n.trees=150
				interaction.depth=3
				shrinkage=0.1
				n.minobsinnode=10
		Bagged CART	TreeBag	no parameters to tune
		eXtreme Gradient Boosting	XGBoost	nrounds=1
				colsample_bytree=0.8
				rate_drop=0.01
				skip_drop=0.05
				min_child_weight=1
		Monotone Multi-Layer Perceptron Neural Network	MonMLP	hidden1=5
				n.ensemble=1
		Support Vector Machines with Radial Basis Function Kernel	SVMRadial	sigma=0.1154484
				C=1
		K-Nearest Neighbors	KNN	kmax=9
				distance=2
				kernel=optimal
		Gaussian Process with Radial Basis Function Kernel	GaussPrRadial	sigma=0.1107758
		Regularized Logistic Regression	RegLogistic	cost=0.5
				loss=L1
				epsion=0.1
		Stabilized Linear Discriminant Analysis	SLDA	no parameters to tune
		AdaBoost Classification Trees	AdaBoost	nIter=50
				method=Adaboost.M1
		Logistic Model Trees	LMT	iter=1
		Stcaking ensembling of Logistic Model Trees_1	LMT Stacking_1	base models: xgbDART, treebag, monmlp
				meta models:LMT
				iter=21
		Stcaking ensembling of Logistic Model Trees_2	LMT Stacking_2	base models: xgbDART, treebag, monmlp
				meta models:LMT
				iter=1
		Abbreviations: TreeBag, Bagged Classification And Regression Tree; MonMLP, Monotone Multi-Layer Perceptron Neural Network Random Over-Sampling Examples; XGBoost, eXtreme Gradient Boosting; LMT, Logistic Model Trees; RF, Random forest; SGB, Stochastic Gradient Boosting; SVMRadial, Support Vector Machines with Radial Basis Function Kernel; KNN, K-Nearest Neighbors; GaussPrRadial, Gaussian Process w…
